# Supplementary material for: Trichostatin A suppresses hearing loss by reducing oxidative stress and inflammation in an Alport syndrome model
Source: PLoS One. 2025 Feb 5;20(2):e0316033. doi: 10.1371/journal.pone.0316033 (PMC11798502; doi:10.1371/journal.pone.0316033)
Supplement: S1 Raw images — (ZIP) [file pone.0316033.s003.zip]

Archive with 30 entries (29 files):
- WB full blot band marker check v2/
- WB full blot band marker check v2/Fig 5A.PNG
- WB full blot band marker check v2/Fig 5B.PNG
- WB full blot band marker check v2/Fig 5C.PNG
- WB full blot band marker check v2/Fig 5D.PNG
- WB full blot band marker check v2/Fig 5E.PNG
- WB full blot band marker check v2/Figure5 A - Actin.jpg
- WB full blot band marker check v2/Figure5 A - Col4a3.jpg
- WB full blot band marker check v2/Figure5 B - Actin.jpg
- WB full blot band marker check v2/Figure5 B - Col4a3.jpg
- WB full blot band marker check v2/Figure5 B - HO-1.jpg
- WB full blot band marker check v2/Figure5 B - KEAP1.jpg
- WB full blot band marker check v2/Figure5 B - NRF2.jpg
- WB full blot band marker check v2/Figure5 C - Actin.jpg
- WB full blot band marker check v2/Figure5 C - HO-1.jpg
- WB full blot band marker check v2/Figure5 C - KEAP1.jpg
- WB full blot band marker check v2/Figure5 C - NRF2.jpg
- WB full blot band marker check v2/Figure5 D - Actin.jpg
- WB full blot band marker check v2/Figure5 D - HO-1.jpg
- WB full blot band marker check v2/Figure5 D - KEAP1.jpg
- WB full blot band marker check v2/Figure5 D - NRF2.jpg
- WB full blot band marker check v2/Figure5 E - Actin.jpg
- WB full blot band marker check v2/Figure5 E - Col4a3.jpg
- WB full blot band marker check v2/Figure5 E - HO-1.jpg
- WB full blot band marker check v2/Figure5 E - KEAP1.jpg
- WB full blot band marker check v2/Figure5 E - NRF2.jpg
- WB full blot band marker check v2/Figure6 actin.tif
- WB full blot band marker check v2/Figure6 HO-1.tif
- WB full blot band marker check v2/Figure6 KEAP1.tif
- WB full blot band marker check v2/Figure6 NRF2.tif
